# Supplementary material for: Dopamine Receptors and TAAR1 Functional Interaction Patterns in the Duodenum Are Impaired in Gastrointestinal Disorders
Source: Biomedicines. 2024 Jul 17;12(7):1590. doi: 10.3390/biomedicines12071590 (PMC11274761; doi:10.3390/biomedicines12071590)
Supplement: Supplementary file 1 [file biomedicines-12-01590-s001.zip]

Archive with 1 entries (1 files):
- biomedicines-3049930-supplementary.pdf
